# Supplementary material for: A live imaging‐friendly slice culture method using collagen membranes
Source: Neuropsychopharmacol Rep. 2020 Aug 5;40(3):307–13. doi: 10.1002/npr2.12128 (PMC7722644; doi:10.1002/npr2.12128)
Supplement: Supplementary file 1 [file NPR2-40-307-s001.xlsx]

## Sheet: Fig1 C and D
Fig1C								Fig1D														transparency
	thickness (µm)								transparency														wavelength（nm）	PTFE									collagen
		PTFE	collagen						wavelength	PTFE_AVE	collagen_AVE	PTFE_SD	collagen_SD											1	2	3	4	5	6	7	8	9	1	2	3	4	5	6	7	8	9
		49	4						400	41.7397	86.8967	1.77695	1.65945										400	38.9437	42.6384	42.8381	39.1435	41.2404	43.7368	41.2404	41.4401	44.4358	87.9729	87.2739	86.9744	88.5721	84.5778	88.8716	83.6791	87.7732	86.3752
		48	7						410	43.3525	87.4474	1.81731	1.67247										410	40.483	44.1724	44.5712	40.7822	42.7764	45.3689	42.7764	43.0756	46.1666	88.5442	87.8462	87.6468	89.0428	85.154	89.4416	84.1569	88.3448	86.8491
		46	4						420	45.0715	87.8811	1.61249	1.59316										420	42.4105	45.9031	46.0029	42.7098	44.7056	46.8012	44.7056	44.9052	47.4997	88.8125	88.3136	88.114	89.4112	85.719	89.8104	84.7211	88.7127	87.3157
		45	5						430	46.6844	89.2437	1.50826	1.6077										430	44.2116	47.4052	47.4052	44.4112	46.4072	48.3034	46.4072	46.6068	49.002	90.2196	89.7206	89.4212	90.7186	87.1257	91.2176	86.0279	90.1198	88.6228
		46	6						440	48.1601	89.2928	1.43699	1.56846										440	45.7881	48.8805	48.7808	45.9876	47.9827	49.6786	47.883	48.0825	50.3769	90.2793	89.6808	89.4813	90.7781	87.1869	91.1771	86.1893	90.1796	88.6832
		47	5						450	49.673	89.8459	1.33309	1.58104										450	47.3894	50.3824	50.0831	47.589	49.5843	50.981	49.5843	49.7838	51.6794	90.7882	90.2893	89.99	91.3868	87.7951	91.7858	86.6977	90.6884	89.1919
		50	6						460	51.0525	90.7046	1.24983	1.59401										460	48.8589	51.7505	51.3517	49.158	50.9528	52.2491	50.9528	51.2519	52.947	91.6353	91.1367	90.8376	92.2335	88.6439	92.7321	87.5471	91.5356	90.0399
		51	6						470	52.3509	91.2287	1.19401	1.56633										470	50.2994	52.994	52.5948	50.499	52.2954	53.493	52.2954	52.495	54.1916	92.1158	91.6168	91.4172	92.7146	89.2216	93.2136	88.1238	92.1158	90.519
		51	6						480	53.5485	91.3174	1.27643	1.54539										480	51.3972	54.1916	53.992	51.5968	53.3932	54.8902	53.3932	53.5928	55.489	92.1158	91.7166	91.4172	92.8144	89.4212	93.3134	88.2236	92.2156	90.6188
									490	54.9235	91.7055	0.960714	1.54284										490	53.1936	55.489	54.7904	53.3932	55.0898	55.6886	55.0898	55.2894	56.2874	92.515	92.016	91.8164	93.2136	89.8204	93.7126	88.6228	92.6148	91.018
									500	56.3297	92.4332	0.782656	1.52387										500	54.9207	56.7181	55.7195	55.2202	56.8179	56.5184	56.8179	57.0176	57.2174	93.1654	92.766	92.5663	93.9643	90.5692	94.3637	89.3709	93.3651	91.7674
									510	57.851	92.6813	0.895118	1.55039										510	57.1856	57.984	56.2874	57.3852	58.8822	57.1856	58.8822	59.0818	57.7844	93.513	93.1138	92.8144	94.2116	90.7186	94.6108	89.6208	93.6128	91.9162
									520	58.9729	92.602	1.04988	1.52336										520	58.496	59.0949	57.0985	58.6957	60.193	57.9969	60.193	60.3926	58.5958	93.4339	93.0346	92.7351	94.1327	90.7387	94.4321	89.5408	93.5337	91.8367
									530	59.9179	92.8294	0.943958	1.49055										530	59.3407	60.1399	58.2418	59.5405	61.039	59.1409	61.039	61.1389	59.6404	93.6064	93.2068	92.8072	94.3057	91.1089	94.7053	89.8102	93.8062	92.1079
									540	60.7036	93.3193	0.820618	1.49409										540	59.9268	60.9255	59.3275	60.1265	61.6247	60.2264	61.6247	61.8244	60.7258	94.085	93.6855	93.3859	94.6843	91.5881	95.2835	90.2896	94.2848	92.5868
									550	61.7304	93.8214	0.918614	1.55929										550	61.198	61.8968	60.0998	61.3977	62.7953	60.9983	62.7953	62.995	61.3977	94.6423	94.1431	93.8436	95.2413	92.1464	95.8403	90.5491	94.8419	93.1448
									560	62.672	93.9081	0.8859	1.48126										560	62.1172	62.9161	61.1185	62.3169	63.6152	61.9174	63.715	63.9148	62.4168	94.6738	94.2743	93.8748	95.273	92.277	95.8722	90.8788	94.8735	93.1758
									570	63.4841	93.7126	0.831596	1.50989										570	62.8743	63.7725	61.976	63.0739	64.3713	62.8743	64.4711	64.5709	63.3733	94.511	94.012	93.7126	95.2096	92.1158	95.7086	90.6188	94.6108	92.9142
									580	64.2746	94.1216	0.814293	1.44537										580	63.587	64.5852	62.8882	63.7866	65.1841	63.6868	65.1841	65.3838	64.1859	94.8314	94.5319	94.2325	95.5302	92.5355	95.9295	91.138	95.0311	93.3341
									590	65.1981	94.6399	0.889328	1.45051										590	64.621	65.42	63.6222	64.8208	66.2191	64.5211	66.2191	66.4188	64.9207	95.4833	94.9839	94.6843	95.9827	92.9864	96.4821	91.6879	95.5832	93.8853
									600	65.7906	94.8769	0.713149	1.48848										600	64.9701	66.1677	64.6707	65.1697	66.4671	65.4691	66.5669	66.7665	65.8683	95.6088	95.2096	95.01	96.2076	93.2136	96.8064	91.8164	95.9082	94.1118
									610	66.8368	95.0832	1.01807	1.44787										610	66.5261	67.0255	65.0277	66.7259	68.0244	65.8269	67.9245	68.2242	66.2264	95.7936	95.4939	95.0943	96.4928	93.3962	96.8923	92.0977	95.9933	94.495
									620	67.588	95.1715	1.08837	1.42764										620	67.4326	67.7323	65.6344	67.6324	68.8312	66.4336	68.8312	68.9311	66.8332	95.9041	95.5045	95.3047	96.6034	93.4066	96.9031	92.3077	96.1039	94.5055
									630	68.2494	94.9856	1.0063	1.45376										630	67.8944	68.4935	66.4966	68.0941	69.3921	67.1955	69.3921	69.5917	67.6947	95.7511	95.3517	95.0521	96.45	93.2549	96.7495	92.0568	95.9507	94.2534
									640	68.9407	94.7865	0.980553	1.40329										640	68.5857	69.1847	67.188	68.7854	70.0832	67.9867	70.0832	70.183	68.386	95.5408	95.2413	94.8419	96.1398	93.1448	96.5391	91.9468	95.6406	94.0433
									650	69.5753	95.0216	0.940561	1.41888										650	69.2538	69.8525	67.8567	69.4534	70.6508	68.6551	70.6508	70.7506	69.0542	95.698	95.3986	95.199	96.3965	93.303	96.6959	92.1056	95.9973	94.4007
									660	70.2331	95.3718	0.966678	1.39032										660	69.8224	70.5216	68.5239	70.1221	71.3208	69.323	71.3208	71.5205	69.6226	96.1931	95.7936	95.4939	96.6926	93.596	96.9922	92.5971	96.293	94.6948
									670	70.844	95.7081	0.94312	1.41815										670	70.5667	71.1656	69.0695	70.7663	71.8643	69.9678	71.8643	72.0639	70.2673	96.3181	96.1184	95.819	97.1166	94.0224	97.416	92.8247	96.7173	95.0205
									680	71.4381	95.9561	0.929589	1.37443										680	71.0946	71.7926	69.7984	71.3938	72.4906	70.4963	72.4906	72.5903	70.7955	96.6209	96.3217	96.1223	97.3189	94.3275	97.618	93.131	96.8203	95.3246
									690	71.9224	96.0997	0.84458	1.36085										690	71.5014	72.2992	70.5042	71.7008	72.7978	71.1025	72.8975	73.097	71.4017	96.831	96.5319	96.2327	97.4294	94.4377	97.7285	93.3407	96.9307	95.4349
									700	72.9118	96.3062	1.60149	1.37208										700	73.2779	73.0782	70.183	73.5774	74.5757	70.9817	74.5757	74.6755	71.2812	97.0383	96.7388	96.4393	97.6373	94.7421	97.9368	93.4443	97.1381	95.6406
									710	73.4922	96.5188	1.53074	1.38816										710	73.8359	73.6364	70.8426	74.0355	75.0333	71.6408	75.133	75.2328	72.0399	97.2838	97.0843	96.5854	97.8825	94.7894	98.082	93.6918	97.3836	95.8869
									720	73.9222	96.3316	1.39837	1.34051										720	74.2104	74.1106	71.5172	74.3101	75.4073	72.2154	75.4073	75.507	72.6144	96.9522	96.7527	96.4535	97.6504	94.6581	97.9497	93.6606	97.2515	95.6555
									730	74.4129	96.1121	1.35561	1.39046										730	74.568	74.6677	72.0758	74.7674	75.7643	72.7736	75.9637	75.9637	73.1724	96.8985	96.5995	96.2007	97.397	94.4063	97.7957	93.3097	96.9982	95.4032
									740	74.9668	96.2007	1.33913	1.32504										740	75.1661	75.1661	72.6739	75.3655	76.3624	73.3717	76.4621	76.4621	73.6708	96.7988	96.5995	96.3004	97.5964	94.6057	97.7957	93.5091	96.9982	95.6026
									750	75.8311	95.8887	2.15142	1.34146										750	76.8949	75.8976	72.3072	77.0944	77.7926	73.1051	77.992	77.992	73.4043	96.6423	96.3431	96.0439	97.2407	94.2487	97.4402	93.1516	96.6423	95.246
									760	75.9783	95.9982	1.57403	1.34081										760	76.4217	76.2221	73.3289	76.6212	77.6189	74.0273	77.6189	77.6189	74.3266	96.6744	96.3751	96.0758	97.273	94.3798	97.6721	93.2823	96.874	95.3775
									770	76.3094	96.0275	1.34517	1.36046										770	76.498	76.498	74.0013	76.7976	77.6964	74.7004	77.7963	77.7963	75	96.6711	96.4714	96.0719	97.47	94.474	97.6698	93.2756	96.8708	95.273
									780	76.7014	95.9432	1.28307	1.36112										780	76.912	76.912	74.5178	77.0117	77.9096	75.2161	78.2088	78.2088	75.4157	96.6637	96.3644	95.9654	97.2622	94.3693	97.6613	93.1722	96.7635	95.2671
									790	77.1048	96.1287	1.24069	1.34308										790	77.2712	77.371	74.8752	77.4709	78.3694	75.6739	78.4692	78.4692	75.9734	96.7388	96.4393	96.3394	97.4376	94.6423	97.8369	93.3444	96.9384	95.4409
									800	77.4219	96.4753	1.20668	1.3882										800	77.4108	77.8098	75.3159	77.71	78.8074	76.0142	78.7076	78.7076	76.3135	97.362	96.8632	96.4642	97.8608	95.0676	98.1601	93.671	97.362	95.4666

## Sheet: Fig2　B, D, and E
neuron																DIV7
PTFE			# of 300*300pixel	density(/mm^2)					collagen			# of 300*300pixel	density					PTFE		# of caspase/hoechst	density		collagen		# of caspase/hoechst	density mm^-2
1	slice1	CA1	17	7188.16					1	slice1	CA1	14.6667	6201.55						1	61	34.4244			1	68	38.3747
		CA3	14	5919.66							CA3	14	5919.66						2	64	36.1174			2	45	25.395
		DG	18	7610.99							DG	21.6667	9161.38						3	57	32.167			3	105	59.2551
	slice3	CA1	15	6342.49						slice2	CA1	19	8033.83						4	43	24.2664			4	47	26.5237
		CA3	15	6342.49							CA3	30.6667	12966.9						5	45	25.395			5	54	30.474
		DG	18.3333	7751.94							DG	22	9302.33						6	97	54.7404			6	45	25.395
2	slice1	CA1	11.3333	4792.11						slice3	CA1	18.3333	7751.94
		CA3	11.3333	4792.11							CA3	15.3333	6483.44
		DG	17	7188.16							DG	17.6667	7470.05
	slice2	CA1	14	5919.66						slice4	CA1	14.6667	6201.55			Fig2D								Fig2B
		CA3	12	5074							CA3	11.6667	4933.05			neuron_density(/mm^2)								caspase3+_density (/mm^2)
		DG	17.6667	7470.05							DG	18.3333	7751.94				PTFE_CA1	PTFE_CA3	PTFE_DG	collagen_CA1	collagen_CA3	collagen_DG			PTFE	collagen
3	slice1	CA1	13.3333	5637.77						slice5	CA1	15.6667	6624.38				6201.55	5919.66	9161.38	7188.16	5919.66	7610.99			34.4244	38.3747
		CA3	13.3333	5637.77							CA3	8.66667	3664.55				8033.83	12966.9	9302.33	6342.49	6342.49	7751.94			36.1174	25.395
		DG	18.3333	7751.94							DG	16	6765.33				7751.94	6483.44	7470.05	4792.11	4792.11	7188.16			32.167	59.2551
										slice6	CA1	16.6667	7047.22				6201.55	4933.05	7751.94	5919.66	5074	7470.05			24.2664	26.5237
	mean	CA1		5976.04							CA3	10.3333	4369.27				6624.38	3664.55	6765.33	5637.77	5637.77	7751.94			25.395	30.474
		CA3		5553.21							DG	17.6667	7470.05				7047.22	4369.27	7470.05						54.7404	25.395
		DG		7554.62						slice7	CA1	16.3333	6906.27				6906.27	6765.33	6201.55
	SD	CA1		790.294							CA3	16	6765.33
		CA3		560.951							DG	14.6667	6201.55			Fig2E
		DG		210.946												microglia_density(/mm^2)
																	PTFE_CA1	PTFE_CA3	PTFE_DG	collagen_CA1	collagen_CA3	collagen_DG
										mean	CA1		6966.68				316.01	379.212	379.212	297.953	316.01	252.808
											CA3		6443.17				225.722	279.895	279.895	252.808	243.78	189.606
											DG		7731.8				361.155	388.241	388.241	261.837	577.848	586.876
										SD	CA1		660.474				316.01	297.953	297.953	523.674	361.155	302.467
											CA3		2859.58				270.866	270.866	270.866	361.155	270.866	469.501
											DG		1063.92				316.01	334.068	334.068
																	306.982	406.299	406.299
microglia
PTFE									collagen
1	slice1	CA1	33	297.953					1	slice1	CA1	35	316.01
		CA3	35	316.01							CA3	34	306.982
		DG	28	252.808							DG	42	379.213
	slice3	CA1	28	252.808						slice2	CA1	25	225.722
		CA3	27	243.779							CA3	25	225.722
		DG	21	189.606							DG	31	279.895
2	slice1	CA1	29	261.837						slice3	CA1	40	361.155
		CA3	64	577.848							CA3	31	279.895
		DG	65	586.877							DG	43	388.241
	slice2	CA1	58	523.674						slice4	CA1	35	316.01
		CA3	40	361.155							CA3	19	171.549
		DG	33.5	302.467							DG	33	297.953
3	slice1	CA1	40	361.155						slice5	CA1	30	270.866
		CA3	30	270.866							CA3	23	207.664
		DG	52	469.501							DG	30	270.866
										slice6	CA1	35	316.01
	mean	CA1		339.485							CA3	36	325.039
		CA3		353.932							DG	37	334.068
		DG		360.252						slice7	CA1	34	306.982
	SD	CA1		99.6617							CA3	35	316.01
		CA3		118.88							DG	45	406.299
		DG		146.49
										mean	CA1		301.822
											CA3		261.837
											DG		336.648
										SD	CA1		39.4615
											CA3		55.6577
											DG		51.2376

## Sheet: fig2 g
microglia branches
	PTFE								PTFE						collagen								collagen
			cell #	length (µm)		length (µm)	range			length range	frequency	Cumulative frequency	Cumulative ratio				cell #	length (µm)		length (µm)	range			length range	frequency	Cumulative frequency	Cumulative ratio
		DG7	cell1	11.736		3.898	2.5 to 5.0		0	0 to 2.5	0	0	0		1	DG3	cell1	21.3		3.201	2.5 to 5.0		0	0 to 2.5	0	0	0
				15.761		4.869	2.5 to 5.0		2.5	2.5 to 5.0	2	2	0.0322581					8.973		3.384	2.5 to 5.0		2.5	2.5 to 5.0	5	5	0.0806452
				10.319		5.157	5.0 to 7.5		5	5.0 to 7.5	8	10	0.16129					6.864		3.584	2.5 to 5.0		5	5.0 to 7.5	14	19	0.306452
				10.885		5.239	5.0 to 7.5		7.5	7.5 to 10.0	8	18	0.290323					19.797		3.716	2.5 to 5.0		7.5	7.5 to 10.0	5	24	0.387097
				15.118		5.512	5.0 to 7.5		10	10.0 to 12.5	7	25	0.403226					6.823		4.499	2.5 to 5.0		10	10.0 to 12.5	7	31	0.5
				10.954		6.304	5.0 to 7.5		12.5	12.5 to 15.0	8	33	0.532258					4.499		5.058	5.0 to 7.5		12.5	12.5 to 15.0	3	34	0.548387
				7.803		6.546	5.0 to 7.5		15	15.0 to 17.5	8	41	0.66129					17.997		5.74	5.0 to 7.5		15	15.0 to 17.5	7	41	0.66129
				29.928		6.576	5.0 to 7.5		17.5	17.5 to 20.0	4	45	0.725806					27.904		5.899	5.0 to 7.5		17.5	17.5 to 20.0	5	46	0.741935
				6.739		6.739	5.0 to 7.5		20	20.0 to 22.5	5	50	0.806452					13.089		6.387	5.0 to 7.5		20	20.0 to 22.5	4	50	0.806452
				6.576		7.169	5.0 to 7.5		22.5	22.5 to25.0	2	52	0.83871					5.058		6.396	5.0 to 7.5		22.5	22.5 to25.0	1	51	0.822581
			cell2	15.296		7.803	7.5 to 10.0		25	25.0 to 27.5	3	55	0.887097					21.923		6.52	5.0 to 7.5		25	25.0 to 27.5	2	53	0.854839
				12.853		8.453	7.5 to 10.0		27.5	27.5 to 30.0	4	59	0.951613				cell2	29.278		6.727	5.0 to 7.5		27.5	27.5 to 30.0	5	58	0.935484
				17.33		8.455	7.5 to 10.0		30	30.0 to 32.5	2	61	0.983871					5.899		6.823	5.0 to 7.5		30	30.0 to 32.5	4	62	1
				5.239		8.51	7.5 to 10.0		32.5	32.5 to 35.0	1	62	1					6.727		6.861	5.0 to 7.5		32.5	32.5 to 35.0	0	62	1
				30.605		8.95	7.5 to 10.0		35	35.0 to 37.5	0	62	1					6.917		6.864	5.0 to 7.5		35	35.0 to 37.5	0	62	1
				16.182		9.353	7.5 to 10.0		37.5	37.5 to 40.0	0	62	1					15.021		6.917	5.0 to 7.5		37.5	37.5 to 40.0	0	62	1
				13.059		9.519	7.5 to 10.0											19.517		7.129	5.0 to 7.5
				9.353		9.61	7.5 to 10.0											10.548		7.252	5.0 to 7.5
				19.12		10.059	10.0 to 12.5											14.248		7.427	5.0 to 7.5
				26.518		10.319	10.0 to 12.5											7.252		8.467	7.5 to 10.0
			cell3	19.125		10.718	10.0 to 12.5											10.052		8.973	7.5 to 10.0
				13.521		10.885	10.0 to 12.5											29.01		9.122	7.5 to 10.0
				8.51		10.954	10.0 to 12.5											7.427		9.658	7.5 to 10.0
				21.796		11.121	10.0 to 12.5											6.396		9.658	7.5 to 10.0
				5.157		11.736	10.0 to 12.5											6.52		10.052	10.0 to 12.5
				19.271		12.725	12.5 to 15.0											9.122		10.548	10.0 to 12.5
		DG6	cell1	8.95		12.853	12.5 to 15.0											3.716		11.169	10.0 to 12.5
				8.455		13.043	12.5 to 15.0										cell4	16.184		11.263	10.0 to 12.5
				28.418		13.059	12.5 to 15.0											15.691		11.847	10.0 to 12.5
				15.279		13.217	12.5 to 15.0											20.863		12.267	10.0 to 12.5
				32.702		13.367	12.5 to 15.0											22.612		12.353	10.0 to 12.5
				7.169		13.521	12.5 to 15.0											26.356		13.089	12.5 to 15.0
			cell2	26.324		14.764	12.5 to 15.0											16.362		13.453	12.5 to 15.0
				13.217		15.118	15.0 to 17.5									DG1	cell1	11.847		14.248	12.5 to 15.0
				21.257		15.279	15.0 to 17.5											30.148		15.021	15.0 to 17.5
				18.154		15.296	15.0 to 17.5											32.493		15.077	15.0 to 17.5
				10.718		15.477	15.0 to 17.5											12.267		15.125	15.0 to 17.5
				13.367		15.761	15.0 to 17.5											28.849		15.691	15.0 to 17.5
				28.247		16.182	15.0 to 17.5											11.263		15.97	15.0 to 17.5
				3.898		16.601	15.0 to 17.5											6.861		16.184	15.0 to 17.5
				4.869		17.33	15.0 to 17.5											17.811		16.362	15.0 to 17.5
				29.007		18.154	17.5 to 20.0										cell3	32.231		17.526	17.5 to 20.0
				10.059		19.12	17.5 to 20.0											5.74		17.811	17.5 to 20.0
			cell3	21.857		19.125	17.5 to 20.0											6.387		17.997	17.5 to 20.0
				20.398		19.271	17.5 to 20.0											8.467		19.517	17.5 to 20.0
				27.246		20.398	20.0 to 22.5											12.353		19.797	17.5 to 20.0
				9.519		21.257	20.0 to 22.5											32.192		20.735	20.0 to 22.5
				22.945		21.796	20.0 to 22.5											15.125		20.863	20.0 to 22.5
				6.304		21.857	20.0 to 22.5										cell4	17.526		21.3	20.0 to 22.5
				31.968		22.389	20.0 to 22.5											7.129		21.923	20.0 to 22.5
		DG5	cell1	9.61		22.819	22.5 to 25.0											11.169		22.612	22.5 to 25.0
				14.764		22.945	22.5 to 25.0											3.384		26.356	25.0 to 27.5
				11.121		26.324	25.0 to 27.5											20.735		26.436	25.0 to 27.5
				15.477		26.518	25.0 to 27.5											3.584		27.904	27.5 to 30.0
				22.819		27.246	25.0 to 27.5											3.201		28.601	27.5 to 30.0
				22.389		28.247	27.5 to 30.0											28.601		28.849	27.5 to 30.0
				6.546		28.418	27.5 to 30.0									DG2	cell1	26.436		29.01	27.5 to 30.0
				5.512		29.007	27.5 to 30.0											9.658		29.278	27.5 to 30.0
			cell2	16.601		29.928	27.5 to 30.0											15.97		30.148	30.0 to 32.5
				13.043		30.605	30.0 to 32.5											15.077		32.192	30.0 to 32.5
				8.453		31.968	30.0 to 32.5											9.658		32.231	30.0 to 32.5
				12.725		32.702	32.5 to 35.0											13.453		32.493	30.0 to 32.5
																		6.446
																	cell2	19.071
																		13.528
																		8.753
																		13.431
																		5.518
																		6.556
																		16.735
																		16.209
																		27.692

## Sheet: Fig 4B
density at t=0 (µm-1)	PTFE	collagen
	0	0.164751
	0	0.371168
	0	0.359609
	0	0.282666
	0	0.367444
	0.0861178	0.163359
	0	0.185989
	0	0.135535
	0.070205	0.0926269
	0	0.103595
	0	0.0806127
	0	0
	0.351927	0.088098
	0	0.406091
	0	0.387147
	0	0.138543
	0	0.615195
	0	0.149343
	0.120773	0.031295
	0.141844	0.231589
	0.398883	0
	0	0.101215
	0.241313	0.038133
	0.177738	0.0669613
	0	0
	0	0.578927
	0.0785978	0.107342
	0	0
	0.037294	0.0553159
	0	0.147809
	0	0.0776398
	0	0
	0.0513637	0.0419674
	0.0611546	0.20642
	0.116809	0.0609069
	0	0
	0.0684603	0.0875733
	0	0.136463
		0.0713419
		0.0982801
		0.138715
		0.148821

## Sheet: Fig4 D
PTFE							collagen
		length (µm) at t=0	length (µm) at t=30s	lΔLl					length (µm) at t=0	length (µm) at t=30s	lΔLl
1	cell1	4.097	1.615	2.482			1	cell1	5.888	6.357	0.469
		0	1.402	1.402					7.467	5.332	2.135
	cell2	5.4	8.799	3.399					7.119	6.137	0.982
		3.19	3.017	0.173					5.044	6.837	1.793
		5.406	5.455	0.049				cell2	6.207	7.057	0.85
	cell3	4.506	2.482	2.024				cell3	3.639	1.3	2.339
	cell4	3.489	9.227	5.738			2	cell1	6.347	4.616	1.731
		9.049	7.421	1.628					10.123	7.07	3.053
	cell5	5.397	4.016	1.381					4.436	7.138	2.702
	cell6	2.6	6.058	3.458					1.725	3.451	1.726
	cell7	2.167	4.869	2.702					5.609	2.339	3.27
2	cell1	2.584	3.535	0.951				cell2	1.3	2.6	1.3
	cell2	0	2.676	2.676					6.816	7.214	0.398
	cell3	1.898	2.243	0.345					3.569	5.633	2.064
	cell4	3.3858	9.828	6.4422				cell3	6.49	3.033	3.457
		10.083	8.963	1.12					4.175	4.64	0.465
	cell5	5.228	4.751	0.477					7.114	5.827	1.287
	cell6	5.475	8.107	2.632				cell4	0	2.907	2.907
	cell7	5.152	4.522	0.63					2.048	0.433	1.615
		3.59	4.827	1.237				cell5	0	4.711	4.711

## Sheet: Fig4 E
collagen			length	extension	retraction	N (short process)	extension/min	retraction/min	N at t=0	density at t=0			PTFE			length	extention	retraction	N	extension/min	retraction/min	N at t=0	density at t=0			Fig4D
1	cellA	1	54.628	13	11	11	0.433333	0.366667	9	0.164751			1	cellA	1	3.813	1	0	1	0.0333333	0	0	0			collagen freq (/min)
		2	13.471	7	7	7	0.233333	0.233333	5	0.371168					2	14.547	0	0	0	0	0	0	0				extension	retraction
		3	13.904	7	6	9	0.233333	0.2	5	0.359609					3	4.593	0	0	0	0	0	0	0				0.4333	0.3667
		4	14.151	6	10	4	0.2	0.333333	4	0.282666					4	14.266	0	0	0	0	0	0	0				0.2333	0.2333
	cellB	1	10.886	23	26	14	0.766667	0.866667	4	0.367444				cellB	1	6.813	0	0	0	0	0	0	0				0.2333	0.2
		2	24.486	36	27	17	1.2	0.9	4	0.163359					2	11.612	0	1	1	0	0.0333333	1	0.0861178				0.2	0.3333
		3	32.26	28	22	10	0.933333	0.733333	6	0.185989					3	18.493	0	0	0	0	0	0	0				0.7667	0.8667
	cellC	1	44.269	10	8	9	0.333333	0.266667	6	0.135535					4	10.649	0	0	0	0	0	0	0				1.2	0.9
		2	10.796	7	5	5	0.233333	0.166667	1	0.0926269				cellC	1	14.244	2	2	1	0.0666667	0.0666667	1	0.070205				0.9333	0.7333
		3	9.653	2	2	2	0.0666667	0.0666667	1	0.103595					2	15.747	0	0	0	0	0	0	0				0.3333	0.2667
		4	12.405	3	2	2	0.1	0.0666667	1	0.0806127					3	11.993	0	0	0	0	0	0	0				0.2333	0.1667
		5	12.987	3	3	2	0.1	0.1	0	0				cellD	1	11.218	0	0	0	0	0	0	0				0.0667	0.0667
	cellD	1	11.351	24	18	14	0.8	0.6	1	0.088098					2	5.683	1	0	3	0.0333333	0	2	0.351927				0.1	0.0667
		2	4.925	3	3	2	0.1	0.1	2	0.406091					3	6.853	0	0	0	0	0	0	0				0.1	0.1
		3	5.166	3	4	3	0.1	0.133333	2	0.387147					4	3.679	0	0	0	0	0	0	0				0.8	0.6
		4	14.436	0	1	2	0	0.0333333	2	0.138543			2	cellA	1	9.65	0	0	0	0	0	0	0				0.1	0.1
		5	6.502	3	6	4	0.1	0.2	4	0.615195					2	4.632	0	0	0	0	0	0	0				0.1	0.1333
2	cellA	1	46.872	28	19	11	0.933333	0.633333	7	0.149343					3	24.473	8	7	1	0.266667	0.233333	0	0				0	0.0333
		2	31.954	7	10	7	0.233333	0.333333	1	0.031295					4	8.28	0	0	1	0	0	1	0.120773				0.1	0.2
		3	8.636	11	11	3	0.366667	0.366667	2	0.231589				cellB	1	14.1	2	1	3	0.0666667	0.0333333	2	0.141844				0.9333	0.6333
		4	9.683	11	11	2	0.366667	0.366667	0	0					2	7.521	2	2	3	0.0666667	0.0666667	3	0.398883				0.2333	0.3333
	cellB	1	19.76	1	2	2	0.0333333	0.0666667	2	0.101215					3	7.957	0	0	0	0	0	0	0				0.3667	0.3667
		2	26.224	2	3	3	0.0666667	0.1	1	0.038133					4	12.432	3	2	4	0.1	0.0666667	3	0.241313				0.3667	0.3667
		3	14.934	5	3	5	0.166667	0.1	1	0.0669613					5	22.505	1	1	4	0.0333333	0.0333333	4	0.177738				0.0333	0.0667
		4	28.556	4	5	3	0.133333	0.166667	0	0				cellC	1	19.342	2	1	1	0.0666667	0.0333333	0	0				0.0667	0.1
		5	5.182	2	3	3	0.0666667	0.1	3	0.578927					2	5.229	3	2	2	0.1	0.0666667	0	0				0.1667	0.1
	cellC	1	18.632	13	11	5	0.433333	0.366667	2	0.107342					3	12.723	2	2	2	0.0666667	0.0666667	1	0.0785978				0.1333	0.1667
		2	17.25	15	14	5	0.5	0.466667	0	0					4	10.683	5	4	1	0.166667	0.133333	0	0				0.0667	0.1
		3	18.078	3	4	3	0.1	0.133333	1	0.0553159			3	cellA	1	26.814	1	1	2	0.0333333	0.0333333	1	0.037294				0.4333	0.3667
3	cellA	1	27.062	24	19	12	0.8	0.633333	4	0.147809					2	17.165	6	4	3	0.2	0.133333	0	0				0.5	0.4667
		2	51.52	12	10	9	0.4	0.333333	4	0.0776398					3	18.984	0	0	0	0	0	0	0				0.1	0.1333
		3	46.706	27	25	9	0.9	0.833333	0	0					4	6.424	0	0	0	0	0	0	0				0.8	0.6333
		4	23.828	13	12	6	0.433333	0.4	1	0.0419674				cellB	1	19.469	0	1	1	0	0.0333333	1	0.0513637				0.4	0.3333
		5	9.689	10	11	5	0.333333	0.366667	2	0.20642					2	32.704	4	1	5	0.133333	0.0333333	2	0.0611546				0.9	0.8333
	cellB	1	32.837	0	3	2	0	0.1	2	0.0609069					3	8.561	2	1	2	0.0666667	0.0333333	1	0.116809				0.4333	0.4
		2	11.712	28	24	13	0.933333	0.8	0	0				cellC	1	13.217	0	0	0	0	0	0	0				0.3333	0.3667
		3	34.257	14	14	3	0.466667	0.466667	3	0.0875733					2	14.607	4	4	3	0.133333	0.133333	1	0.0684603				0	0.1
		4	36.64	7	10	5	0.233333	0.333333	5	0.136463					3	7.255	0	0	0	0	0	0	0				0.9333	0.8
	cellC	1	14.017	7	12	4	0.233333	0.4	1	0.0713419					4	8.513	4	3	2	0.133333	0.1	1					0.4667	0.4667
		2	20.35	1	2	2	0.0333333	0.0666667	2	0.0982801																	0.2333	0.3333
		3	14.418	7	5	6	0.233333	0.166667	2	0.138715																	0.2333	0.4
		4	13.439	11	9	3	0.366667	0.3	2	0.148821																	0.0333	0.0667
																											0.2333	0.1667
																						AVE	0.0526968				0.3667	0.3
AVE							0.35	0.327778		0.155202												SEM	0.0157005
SEM							0.0478638	0.0377096		0.0231687												SD	0.0955024
SD										0.148352
